# Supplementary material for: High-Sensitivity, High-Resolution Miniaturized Spectrometers for Ultraviolet to Near-Infrared Using Guided-Mode Resonance Filters
Source: Molecules. 2024 Nov 26;29(23):5580. doi: 10.3390/molecules29235580 (PMC11643753; doi:10.3390/molecules29235580)
Supplement: Supplementary file 1 [file molecules-29-05580-s001.zip]

Archive with 1 entries (1 files):
- molecules-3308525-supplementary.pdf
